# Supplementary material for: Leaves, Infusion, and Grounds—A Three–Stage Assessment of Element Content in Yerba Mate (Ilex paraguariensis) Based on the Dynamic Extraction and Mineralization of Residues
Source: Foods. 2024 Feb 6;13(4):509. doi: 10.3390/foods13040509 (PMC10887975; doi:10.3390/foods13040509)
Supplement: Supplementary file 1 [file foods-13-00509-s001.zip]

Archive with 1 entries (1 files):
- foods-2859823-supplementary.pdf
